# Supplementary material for: Independent and Complementary Functions of Caf1b and Hir1 for Chromatin Assembly in Tetrahymena thermophila
Source: Cells. 2023 Dec 13;12(24):2828. doi: 10.3390/cells12242828 (PMC10741905; doi:10.3390/cells12242828)
Supplement: Supplementary file 1 [file cells-12-02828-s001.zip]

Archive with 5 entries (5 files):
- cells-2751267 supplementary material.pdf
- Original Images.pdf
- Table S1.XLSX
- Table S2.xlsx
- Table S3.XLSX
