# Supplementary material for: Independent and Complementary Functions of Caf1b and Hir1 for Chromatin Assembly in Tetrahymena thermophila
Source: Cells. 2023 Dec 13;12(24):2828. doi: 10.3390/cells12242828 (PMC10741905; doi:10.3390/cells12242828)
Supplement: Supplementary file 1 [file cells-12-02828-s001.zip › Table S1.XLSX]

## Sheet: Sheet1
Primer name	sequence
CAF1B-HA-5F	GAGCTCGTTGATATACCATACGTAATAATTTTTG
CAF1B-HA-5R	GCGGCCGCGTATTTCTTAATAACTGCAGGAATAATT
CAF1B-HA-3F	CTCGAGGAACTCACAAATTATTTATTATACAAAGT
CAF1B-HA-3R	GGTACCGATAAATCAATATAAAATTGCAATCAAAT
Shoot-CAF1B-HA-F	GTTGATATACCATACGTAATAATTTTTG
Shoot-CAF1B-HA-R	GATAAATCAATATAAAATTGCAATCAAAT
K-CAF1B-5F	GAGCTCGAAGATTTAAACAGAAAAGATTTTTAC
K-CAF1B-5R	GCGGCCGCGTTTAAAATTGACTGATAACTACCG
K-CAF1B-3F	CTCGAGCTACTCTGCTTTATGTCATAC
K-CAF1B-3R	GGTACCGAAAGTATAAACCCTGATATAC
J-K-CAF1B-F	CGTTTGGCGGTAGTTATCAGTC
J-K-CAF1B-R	CTTATCGTCTACTCTTTTATATATCC
RNAi-CAF1A-1F	CTGCAGGCTATTAGCACAATTGATAATGTTAT
RNAi-CAF1A-1R	CCCGGGCTCCTCTTCCTCCATGCAAGC
RNAi-CAF1A-2F	GGATCCGCTATTAGCACAATTGATAATGTTAT
RNAi-CAF1A-2R	GTTTAAACCTCCTCTTCCTCCATGCAAGC
HIR1-HA-3F	CTCGAGGTATAATAAGTATCCAAATAAGCTGATC
HIR1-HA-3R	GGTACCGAAGTATCTAGAAGGATACCTGATG
Shoot-HIR1-HA-F	AAAGATAATAAAGGAGATAGTAGCG
Shoot-HIR1-HA-R	CCTTAAGCATAAAACTATGCAGC
K-HIR1-5F	GAGCTCTCTCAAAGTGCAAAAATTAACAATAAG
K-HIR1-5R	GCGGCCGCTCGTTTCTATGTTTTGCGCGCTTG
K-HIR1-3F	CTCGAGAGTTCTCTGTTATCATTTTTGTAATTC
K-HIR1-3R	GGTACCAATTTCTCTACCTTAAATTCTTTCAATC
J-K-HIR1-F	CTAATTGAGCTGTTTAGGAGTTATTG
J-K-HIR1-R	GATCAGCTTATTTGGATACTTATTATAC
RNAi-HIR1-1F	CTGCAGTACTACACATCTTCACACTTGCTG
RNAi-HIR1-1R	CCCGGGCTGTTTTCTAGTTCAAGCTCTCCAG
RNAi-HIR1-2F	GGATCCTACTACACATCTTCACACTTGCTG
RNAi-HIR1-2R	GTTTAAACCTGTTTTCTAGTTCAAGCTCTCCAG
RT-CAF1A-F	GAATTAAATAAACTGTTAATCCAAGGAAT
RT-CAF1A-R	TTACTCAGTGCTAGATTGATCGTTG
RT-CAF1B-F	GGTTATATCAAGTTGTGGTAGATTAAC
RT-CAF1B-R	CCCTTATCAACATGCCAAATGACAAT
RT-HIR1-F	CTTCAAAAAGAGATGACAGAAAAATAGA
RT-HIR1-R	ATAGATGAAAAAGGCCCCATAAATGTT
RT-REBL1-F	GCTACCTACTAAAGATATCCCTTAAG
RT-REBL1-R	GGCAATCTAACCTTGGCAATAAGC
RT-ASF1-F	CTTTAAACTTGACGTAACCTTCGAATG
RT-ASF1-R	CAGTTAGAATTATAGCAGTTACACCA
17S-F	GATCCTGCCAGTTACATATGCTTG
17S-R	GCCCAACAATTAGCTCGGTTATCC
JmJ1-F	TTTGAGCTTTCAATTCCAAAAGG
JmJ1-R	GTTCTATTTAGTGCTGGGAATG
CBs1-left-F	CCAAAAAAAATTCATAAATAGACAGC
CBs1-left-R	ATCAAAGGGCTTTCTACTCATC
CBs1-right-F	ACCACAAAAGTAAGTTAAGTACG
CBs1-right-R	ATATAGCCATTGATTAGTGTGTG
CBs2-left-F	TGTCTTGATGAACATAGGCAC
CBs2-left-R	TATAGGTGAGTGACTTGCTAC
CBs2-right-F	TGTGTTTTTCATCAAAACATAC
CBs2-right-R	TTGGTTATGCTACAACTGTTG
CBs3-left-F	ATTTCAGCTTGTTGTCTGTTTGG
CBs3-left-R	TTTACCCAACTTGATCTCTCATCC
CBs3-right-F	TCAACCTCTAAAGCACTCATTAC
CBs3-right-R	AACTCTTGCCTAACCAAACATTC
CBs4-left-F	ACGAGTTTATTTGATGCTAATTAG
CBs4-left-R	ACAAATAGATAGCTTC
CBs4-right-F	TCTAACTAAGAGCTTATTCAGG
CBs4-right-R	TGCTTTTACACCAGCCAATCTAG
CBs5-left-F	AGTAATCATCTTGAAGAAGTTGG
CBs5-left-R	TCAGAGATGTGTTTCCTTGATGG
CBs5-right-F	TGTAATGAGAAAGTGTAAACTAGC
CBs5-right-R	AACCTTACTCTATGTTTCAACG
