# Supplementary material for: Independent and Complementary Functions of Caf1b and Hir1 for Chromatin Assembly in Tetrahymena thermophila
Source: Cells. 2023 Dec 13;12(24):2828. doi: 10.3390/cells12242828 (PMC10741905; doi:10.3390/cells12242828)
Supplement: Supplementary file 1 [file cells-12-02828-s001.zip › Table S2.xlsx]

## Sheet: proteinGroups
Table S2： Mass spectrometry results of Caf1b-HA during conjugation
Accession: Protein login number.
Gene identifier: Gene ID in TGD database.
Protein name: Protein names in TGD database.
Description: Protein information description.
Peptides: The total number of peptide sequences associated with the protein group.
Foldchange: number of peptides in the Caf1b-HA divided by that in the controls. Plus small factor (0.1) to prevent division by 0.
Accession	Gene identifier	Description	Peptides 1B5H	Peptides WT5H	Foldchange	Protein name
Q22A67	TTHERM_01276420	tr|Q22A67|Q22A67_TETTS Dynein heavy chain, outer arm protein OS=Tetrahymena thermophila (strain SB210) OX=312017 GN=TTHERM_01276420 PE=1 SV=1	25	0	250	Dyh3
I7M6H4	TTHERM_00486600	tr|I7M6H4|I7M6H4_TETTS Dynein-1-alpha heavy chain, flagellar inner arm I1 complex protein, putative OS=Tetrahymena thermophila (strain SB210) OX=312017 GN=TTHERM_00486600 PE=1 SV=2	14	0	140	Dyh5
Q6PUA5	TTHERM_00446400	tr|Q6PUA5|Q6PUA5_TETTH Structural maintenance of chromosomes protein OS=Tetrahymena thermophila OX=5911 GN=SMC4 PE=2 SV=1;tr|I7MA05|I7MA05_TETTS Structural maintenance of chromosomes protein OS=Tetrahymena thermophila (strain SB210) OX=312017 GN=TTHERM_004	9	0	90	Smc4
I7M9Y8	TTHERM_00444500	tr|I7M9Y8|I7M9Y8_TETTS HEAT repeat protein OS=Tetrahymena thermophila (strain SB210) OX=312017 GN=TTHERM_00444500 PE=3 SV=1	8	0	80
Q22A77	TTHERM_01276320	tr|Q22A77|Q22A77_TETTS Beige/BEACH domain protein OS=Tetrahymena thermophila (strain SB210) OX=312017 GN=TTHERM_01276320 PE=1 SV=2	8	0	80	Giw1
Q23DR0	TTHERM_00046310	tr|Q23DR0|Q23DR0_TETTS Dynein heavy chain, cytoplasmic protein OS=Tetrahymena thermophila (strain SB210) OX=312017 GN=TTHERM_00046310 PE=4 SV=2;tr|Q9BIX3|Q9BIX3_TETTH Cytoplasmic dynein 1 (Fragment) OS=Tetrahymena thermophila OX=5911 GN=DYH1 PE=4 SV=1	7	0	70	Dyh1
I7LWI6	TTHERM_00499440	tr|I7LWI6|I7LWI6_TETTS G-quartet DNA-binding protein, putative OS=Tetrahymena thermophila (strain SB210) OX=312017 GN=TTHERM_00499440 PE=4 SV=1;tr|Q9XZD8|Q9XZD8_TETTH G-quartet DNA binding protein 3 OS=Tetrahymena thermophila OX=5911 GN=TGP3 PE=2 SV=1	6	0	60
Q22AK9	TTHERM_01194660	tr|Q22AK9|Q22AK9_TETTS Elongation factor G, mitochondrial OS=Tetrahymena thermophila (strain SB210) OX=312017 GN=TTHERM_01194660 PE=3 SV=2	6	0	60
Q22UP3	TTHERM_00550810	tr|Q22UP3|Q22UP3_TETTS RRM domain-containing protein OS=Tetrahymena thermophila (strain SB210) OX=312017 GN=TTHERM_00550810 PE=1 SV=1	6	0	60
A4VD40	TTHERM_00579319	tr|A4VD40|A4VD40_TETTS Importin N-terminal domain-containing protein OS=Tetrahymena thermophila (strain SB210) OX=312017 GN=TTHERM_00579319 PE=4 SV=1	4	0	40
I7M1V7	TTHERM_00277550	tr|I7M1V7|I7M1V7_TETTS DNA replication licensing factor MCM4 OS=Tetrahymena thermophila (strain SB210) OX=312017 GN=TTHERM_00277550 PE=3 SV=1	4	0	40	Mcm4
Q22BU7	TTHERM_01084200	tr|Q22BU7|Q22BU7_TETTS Intraflagellar transporter OS=Tetrahymena thermophila (strain SB210) OX=312017 GN=TTHERM_01084200 PE=4 SV=3	4	0	40
Q23TZ2	TTHERM_00961950	tr|Q23TZ2|Q23TZ2_TETTS RNA recognition motif protein OS=Tetrahymena thermophila (strain SB210) OX=312017 GN=TTHERM_00961950 PE=4 SV=2	4	0	40
Q23YQ6	TTHERM_01207660	tr|Q23YQ6|Q23YQ6_TETTS Cyclin-dependent kinase-like Serine/Threonine kinase family protein OS=Tetrahymena thermophila (strain SB210) OX=312017 GN=TTHERM_01207660 PE=3 SV=2;tr|Q5Y2C4|Q5Y2C4_TETTH Cdc2 protein kinase OS=Tetrahymena thermophila OX=5911 GN=CDC	4	0	40	Cdc2
Q248H6	TTHERM_00531890	tr|Q248H6|Q248H6_TETTS RING-type domain-containing protein OS=Tetrahymena thermophila (strain SB210) OX=312017 GN=TTHERM_00531890 PE=4 SV=2	4	0	40	Zfr3
A4VCZ5	TTHERM_00659131	tr|A4VCZ5|A4VCZ5_TETTS Sec16_C domain-containing protein OS=Tetrahymena thermophila (strain SB210) OX=312017 GN=TTHERM_00659131 PE=3 SV=1	3	0	30	Spt6
I7M0P0	TTHERM_00561490	tr|I7M0P0|I7M0P0_TETTS Uncharacterized protein OS=Tetrahymena thermophila (strain SB210) OX=312017 GN=TTHERM_00561490 PE=1 SV=2	3	0	30
I7MFN1	TTHERM_00219420	tr|I7MFN1|I7MFN1_TETTS Chromatin assembly factor 1 subunit FAS2 OS=Tetrahymena thermophila (strain SB210) OX=312017 GN=TTHERM_00219420 PE=4 SV=1	3	0	30	Caf1b
I7MGV5	TTHERM_00502720	tr|I7MGV5|I7MGV5_TETTS Transmembrane protein, putative OS=Tetrahymena thermophila (strain SB210) OX=312017 GN=TTHERM_00502720 PE=4 SV=1	3	0	30
I7MIS5	TTHERM_00522820	tr|I7MIS5|I7MIS5_TETTS Transmembrane protein OS=Tetrahymena thermophila (strain SB210) OX=312017 GN=TTHERM_00522820 PE=4 SV=1	3	0	30
I7ML76	TTHERM_00149290	tr|I7ML76|I7ML76_TETTS Domain found in IF2B/IF5 protein OS=Tetrahymena thermophila (strain SB210) OX=312017 GN=TTHERM_00149290 PE=4 SV=1	3	0	30
Q229R9	TTHERM_01345770	tr|Q229R9|Q229R9_TETTS PRE_C2HC domain-containing protein OS=Tetrahymena thermophila (strain SB210) OX=312017 GN=TTHERM_01345770 PE=4 SV=2	3	0	30
Q22KA9	TTHERM_00313720	tr|Q22KA9|Q22KA9_TETTS Tetratricopeptide repeat protein OS=Tetrahymena thermophila (strain SB210) OX=312017 GN=TTHERM_00313720 PE=3 SV=1	3	0	30
Q22MG2	TTHERM_00035580	tr|Q22MG2|Q22MG2_TETTS Protein transporter Sec61 alpha subunit OS=Tetrahymena thermophila (strain SB210) OX=312017 GN=TTHERM_00035580 PE=3 SV=3	3	0	30
Q22N16	TTHERM_00028580	tr|Q22N16|Q22N16_TETTS Transcription elongation factor spt5 OS=Tetrahymena thermophila (strain SB210) OX=312017 GN=TTHERM_00028580 PE=3 SV=1	3	0	30	Spt5
Q22Y55	TTHERM_00355160	tr|Q22Y55|Q22Y55_TETTS Serine/threonine-protein phosphatase 2A 65 kDa regulatory subunit A beta OS=Tetrahymena thermophila (strain SB210) OX=312017 GN=TTHERM_00355160 PE=4 SV=2	3	0	30
I7LUQ4	TTHERM_00268000	tr|I7LUQ4|I7LUQ4_TETTS RNase III domain-containing protein OS=Tetrahymena thermophila (strain SB210) OX=312017 GN=TTHERM_00268000 PE=1 SV=2	2	0	20
I7LXR5	TTHERM_00780750	tr|I7LXR5|I7LXR5_TETTS Replication factor C, activator 1 OS=Tetrahymena thermophila (strain SB210) OX=312017 GN=TTHERM_00780750 PE=3 SV=1	2	0	20	Rfc4
I7M2G6	TTHERM_00219250	tr|I7M2G6|I7M2G6_TETTS RNA recognition motif 1 in vertebrate serine/arginine-rich splicing factor OS=Tetrahymena thermophila (strain SB210) OX=312017 GN=TTHERM_00219250 PE=4 SV=1	2	0	20
I7M465	TTHERM_00836630	tr|I7M465|I7M465_TETTS RBR-type E3 ubiquitin transferase OS=Tetrahymena thermophila (strain SB210) OX=312017 GN=TTHERM_00836630 PE=4 SV=1	2	0	20
I7M6L2	TTHERM_00471950	tr|I7M6L2|I7M6L2_TETTS Uncharacterized protein OS=Tetrahymena thermophila (strain SB210) OX=312017 GN=TTHERM_00471950 PE=4 SV=1	2	0	20
I7M7A9	TTHERM_00144900	tr|I7M7A9|I7M7A9_TETTS Transmembrane protein, putative OS=Tetrahymena thermophila (strain SB210) OX=312017 GN=TTHERM_00144900 PE=4 SV=1	2	0	20
I7M7B9	TTHERM_00145440	tr|I7M7B9|I7M7B9_TETTS Alpha/beta hydrolase OS=Tetrahymena thermophila (strain SB210) OX=312017 GN=TTHERM_00145440 PE=1 SV=2	2	0	20
I7MCP7	TTHERM_00691940	tr|I7MCP7|I7MCP7_TETTS Dual-specificity kinase domain protein OS=Tetrahymena thermophila (strain SB210) OX=312017 GN=TTHERM_00691940 PE=4 SV=1	2	0	20	Atg1
I7MCU1	TTHERM_00584850	tr|I7MCU1|I7MCU1_TETTS EF-hand protein OS=Tetrahymena thermophila (strain SB210) OX=312017 GN=TTHERM_00584850 PE=4 SV=1	2	0	20
I7MFM9	TTHERM_00219370	tr|I7MFM9|I7MFM9_TETTS AP complex subunit beta OS=Tetrahymena thermophila (strain SB210) OX=312017 GN=TTHERM_00219370 PE=3 SV=2	2	0	20
I7MGI5	TTHERM_00486480	tr|I7MGI5|I7MGI5_TETTS phosphopyruvate hydratase OS=Tetrahymena thermophila (strain SB210) OX=312017 GN=TTHERM_00486480 PE=3 SV=1;tr|Q95WA9|Q95WA9_TETTH phosphopyruvate hydratase (Fragment) OS=Tetrahymena thermophila OX=5911 GN=eno PE=3 SV=1	2	0	20
I7ML07	TTHERM_00309890	tr|I7ML07|I7ML07_TETTS Chromatin assembly factor 1 subunit A OS=Tetrahymena thermophila (strain SB210) OX=312017 GN=TTHERM_00309890 PE=4 SV=2	2	0	20	Caf1a
I7MLV4	TTHERM_00446190	tr|I7MLV4|I7MLV4_TETTS RNA recognition motif protein OS=Tetrahymena thermophila (strain SB210) OX=312017 GN=TTHERM_00446190 PE=4 SV=2	2	0	20
I7MM12	TTHERM_00475310	tr|I7MM12|I7MM12_TETTS Transmembrane protein, putative OS=Tetrahymena thermophila (strain SB210) OX=312017 GN=TTHERM_00475310 PE=4 SV=1	2	0	20
Q229Q3	TTHERM_01347920	tr|Q229Q3|Q229Q3_TETTS DoxX family protein OS=Tetrahymena thermophila (strain SB210) OX=312017 GN=TTHERM_01347920 PE=4 SV=1	2	0	20
Q229R4	TTHERM_01345820	tr|Q229R4|Q229R4_TETTS Coatomer subunit alpha OS=Tetrahymena thermophila (strain SB210) OX=312017 GN=TTHERM_01345820 PE=4 SV=1	2	0	20
Q22AX6	TTHERM_01142720	tr|Q22AX6|Q22AX6_TETTS Tetratricopeptide repeat protein OS=Tetrahymena thermophila (strain SB210) OX=312017 GN=TTHERM_01142720 PE=4 SV=2	2	0	20
Q22GC6	TTHERM_00703970	tr|Q22GC6|Q22GC6_TETTS Importin subunit alpha, putative OS=Tetrahymena thermophila (strain SB210) OX=312017 GN=TTHERM_00703970 PE=4 SV=2	2	0	20	Ima5
Q22KG8	TTHERM_00313130	tr|Q22KG8|Q22KG8_TETTS BNR/Asp-box protein OS=Tetrahymena thermophila (strain SB210) OX=312017 GN=TTHERM_00313130 PE=4 SV=2	2	0	20
Q22KK1	TTHERM_00312800	tr|Q22KK1|Q22KK1_TETTS Laminin subunit beta-1 OS=Tetrahymena thermophila (strain SB210) OX=312017 GN=TTHERM_00312800 PE=4 SV=1	2	0	20
Q22KS9	TTHERM_00312000	tr|Q22KS9|Q22KS9_TETTS Membrane protease stomatin prohibitin family protein OS=Tetrahymena thermophila (strain SB210) OX=312017 GN=TTHERM_00312000 PE=3 SV=1	2	0	20
Q23FG1	TTHERM_00378560	tr|Q23FG1|Q23FG1_TETTS Eukaryotic translation initiation factor 3 subunit 8 OS=Tetrahymena thermophila (strain SB210) OX=312017 GN=TTHERM_00378560 PE=4 SV=2	2	0	20
Q23JD9	TTHERM_00488350	tr|Q23JD9|Q23JD9_TETTS Coatomer subunit beta OS=Tetrahymena thermophila (strain SB210) OX=312017 GN=TTHERM_00488350 PE=4 SV=3	2	0	20
Q23VY4	TTHERM_00794470	tr|Q23VY4|Q23VY4_TETTS Transmembrane protein, putative OS=Tetrahymena thermophila (strain SB210) OX=312017 GN=TTHERM_00794470 PE=1 SV=1	2	0	20
Q23YB5	TTHERM_00899480	tr|Q23YB5|Q23YB5_TETTS Serine/Threonine kinase domain protein OS=Tetrahymena thermophila (strain SB210) OX=312017 GN=TTHERM_00899480 PE=4 SV=2	2	0	20
Q24BP1	TTHERM_01092400	tr|Q24BP1|Q24BP1_TETTS Transmembrane protein, putative OS=Tetrahymena thermophila (strain SB210) OX=312017 GN=TTHERM_01092400 PE=4 SV=1	2	0	20
Q24HH6	TTHERM_01001480	tr|Q24HH6|Q24HH6_TETTS Protein kinase OS=Tetrahymena thermophila (strain SB210) OX=312017 GN=TTHERM_01001480 PE=4 SV=3	2	0	20
Q24HL0	TTHERM_01057750	tr|Q24HL0|Q24HL0_TETTS TPR_REGION domain-containing protein OS=Tetrahymena thermophila (strain SB210) OX=312017 GN=TTHERM_01057750 PE=1 SV=2	2	0	20
W7XH07	TTHERM_000849319	tr|W7XH07|W7XH07_TETTS Transmembrane protein OS=Tetrahymena thermophila (strain SB210) OX=312017 GN=TTHERM_000849319 PE=4 SV=1	2	0	20
I7M9J2	TTHERM_00499300	tr|I7M9J2|I7M9J2_TETTS Outer arm dynein beta heavy chain OS=Tetrahymena thermophila (strain SB210) OX=312017 GN=TTHERM_00499300 PE=1 SV=1;tr|O76506|O76506_TETTH Ciliary outer arm dynein beta heavy chain OS=Tetrahymena thermophila OX=5911 GN=DYH4 PE=4 SV=1	28	2	14	Dyh4
Q22BP0	TTHERM_01093550	tr|Q22BP0|Q22BP0_TETTS Zinc knuckle protein OS=Tetrahymena thermophila (strain SB210) OX=312017 GN=TTHERM_01093550 PE=4 SV=2	10	1	10	Spt6
Q23K81	TTHERM_00194540	tr|Q23K81|Q23K81_TETTS TATA-binding protein interacting (TIP20) protein OS=Tetrahymena thermophila (strain SB210) OX=312017 GN=TTHERM_00194540 PE=3 SV=2	9	1	9
I7LV38	TTHERM_00476820	tr|I7LV38|I7LV38_TETTS RuvB-like helicase OS=Tetrahymena thermophila (strain SB210) OX=312017 GN=TTHERM_00476820 PE=3 SV=1	8	1	8	Rvb1
I7MG47	TTHERM_00600480	tr|I7MG47|I7MG47_TETTS Serine/threonine-protein phosphatase 2A 55 kDa regulatory subunit B OS=Tetrahymena thermophila (strain SB210) OX=312017 GN=TTHERM_00600480 PE=3 SV=1	7	1	7	Cdc55
Q23G41	TTHERM_00077230	tr|Q23G41|Q23G41_TETTS DNA-directed RNA polymerase subunit beta OS=Tetrahymena thermophila (strain SB210) OX=312017 GN=TTHERM_00077230 PE=3 SV=1	7	1	7	Rpb2
I7LUR8	TTHERM_00275740	tr|I7LUR8|I7LUR8_TETTS Clathrin heavy chain OS=Tetrahymena thermophila (strain SB210) OX=312017 GN=TTHERM_00275740 PE=3 SV=2	27	4	6.75
Q23DJ9	TTHERM_00046920	tr|Q23DJ9|Q23DJ9_TETTS RuvB-like helicase OS=Tetrahymena thermophila (strain SB210) OX=312017 GN=TTHERM_00046920 PE=3 SV=1	13	2	6.5	Rvb2
I7MEV6	TTHERM_00279670	tr|I7MEV6|I7MEV6_TETTS 26S proteasome regulatory subunit OS=Tetrahymena thermophila (strain SB210) OX=312017 GN=TTHERM_00279670 PE=3 SV=1	6	1	6	Rpt1
I7MJ84	TTHERM_00127260	tr|I7MJ84|I7MJ84_TETTS Transmembrane protein, putative OS=Tetrahymena thermophila (strain SB210) OX=312017 GN=TTHERM_00127260 PE=1 SV=2	6	1	6
Q22ST6	TTHERM_00812950	tr|Q22ST6|Q22ST6_TETTS Structural maintenance of chromosomes protein OS=Tetrahymena thermophila (strain SB210) OX=312017 GN=TTHERM_00812950 PE=3 SV=2	6	1	6	Smc2
Q22UQ4	TTHERM_00550700	tr|Q22UQ4|Q22UQ4_TETTS Importin protein OS=Tetrahymena thermophila (strain SB210) OX=312017 GN=TTHERM_00550700 PE=4 SV=3	6	1	6	Impβ3
Q23D31	TTHERM_00050590	tr|Q23D31|Q23D31_TETTS Nucleolar protein OS=Tetrahymena thermophila (strain SB210) OX=312017 GN=TTHERM_00050590 PE=3 SV=1	11	2	5.5
I7LZY0	TTHERM_00530750	tr|I7LZY0|I7LZY0_TETTS Acetyltransferase component of pyruvate dehydrogenase complex OS=Tetrahymena thermophila (strain SB210) OX=312017 GN=TTHERM_00530750 PE=3 SV=1	5	1	5
I7M6Z4	TTHERM_00069420	tr|I7M6Z4|I7M6Z4_TETTS DNA replication licensing factor MCM5 OS=Tetrahymena thermophila (strain SB210) OX=312017 GN=TTHERM_00069420 PE=3 SV=1	5	1	5	Mcm5
I7MAR7	TTHERM_00766530	tr|I7MAR7|I7MAR7_TETTS Serine/threonine protein phosphatase 2A regulatory subunit A, putative OS=Tetrahymena thermophila (strain SB210) OX=312017 GN=TTHERM_00766530 PE=4 SV=1	10	2	5	Tpd3
I7MLL5	TTHERM_00578940	tr|I7MLL5|I7MLL5_TETTS 26S proteasome non-ATPase regulatory subunit OS=Tetrahymena thermophila (strain SB210) OX=312017 GN=TTHERM_00578940 PE=3 SV=2	5	1	5
Q22UJ8	TTHERM_00554270	tr|Q22UJ8|Q22UJ8_TETTS DNA replication licensing factor MCM2 OS=Tetrahymena thermophila (strain SB210) OX=312017 GN=TTHERM_00554270 PE=3 SV=2	10	2	5	Mcm2
Q233M0	TTHERM_00391300	tr|Q233M0|Q233M0_TETTS Chaperone protein DnaJ OS=Tetrahymena thermophila (strain SB210) OX=312017 GN=TTHERM_00391300 PE=4 SV=3	5	1	5
Q239F7	TTHERM_00448570	tr|Q239F7|Q239F7_TETTS DNA replication licensing factor MCM6 OS=Tetrahymena thermophila (strain SB210) OX=312017 GN=TTHERM_00448570 PE=3 SV=1	5	1	5	Mcm6
I7LVR5	TTHERM_00138370	tr|I7LVR5|I7LVR5_TETTS Ubiquitin-like modifier-activating enzyme OS=Tetrahymena thermophila (strain SB210) OX=312017 GN=TTHERM_00138370 PE=4 SV=1;tr|D2KMS0|D2KMS0_TETTH ATG7-like protein OS=Tetrahymena thermophila OX=5911 GN=ATG7 PE=2 SV=1	4	1	4
I7M0B1	TTHERM_00549480	tr|I7M0B1|I7M0B1_TETTS Protein disulfide-isomerase OS=Tetrahymena thermophila (strain SB210) OX=312017 GN=TTHERM_00549480 PE=3 SV=1	4	1	4
I7M8Q7	TTHERM_00136440	tr|I7M8Q7|I7M8Q7_TETTS Transcription factor apfi protein, putative OS=Tetrahymena thermophila (strain SB210) OX=312017 GN=TTHERM_00136440 PE=1 SV=2	4	1	4
Q240R0	TTHERM_00624730	tr|Q240R0|Q240R0_TETTS Granule lattice protein OS=Tetrahymena thermophila (strain SB210) OX=312017 GN=TTHERM_00624730 PE=4 SV=2;tr|O76218|O76218_TETTH Granule lattice protein 3 OS=Tetrahymena thermophila OX=5911 GN=GRL3 PE=2 SV=1	4	1	4
Q229R5	TTHERM_01345810	tr|Q229R5|Q229R5_TETTS Serine/threonine-protein phosphatase OS=Tetrahymena thermophila (strain SB210) OX=312017 GN=TTHERM_01345810 PE=3 SV=1	4	1	4
Q22MC3	TTHERM_00036960	tr|Q22MC3|Q22MC3_TETTS Vacuolar protein sorting-associated protein 4b OS=Tetrahymena thermophila (strain SB210) OX=312017 GN=TTHERM_00036960 PE=3 SV=2	4	1	4
Q22TJ1	TTHERM_00170320	tr|Q22TJ1|Q22TJ1_TETTS 6-phosphofructokinase OS=Tetrahymena thermophila (strain SB210) OX=312017 GN=TTHERM_00170320 PE=4 SV=1	8	2	4
Q22W27	TTHERM_00161050	tr|Q22W27|Q22W27_TETTS Pre-mRNA-processing factor 19 OS=Tetrahymena thermophila (strain SB210) OX=312017 GN=TTHERM_00161050 PE=3 SV=2	4	1	4
Q231B0	TTHERM_00433470	tr|Q231B0|Q231B0_TETTS Vacuolar ATP synthase OS=Tetrahymena thermophila (strain SB210) OX=312017 GN=TTHERM_00433470 PE=3 SV=2	4	1	4
Q23D16	TTHERM_00051730	tr|Q23D16|Q23D16_TETTS RNA recognition motif protein OS=Tetrahymena thermophila (strain SB210) OX=312017 GN=TTHERM_00051730 PE=3 SV=1	4	1	4
Q23DI3	TTHERM_00047080	tr|Q23DI3|Q23DI3_TETTS Succinate dehydrogenase [ubiquinone] flavoprotein subunit, mitochondrial OS=Tetrahymena thermophila (strain SB210) OX=312017 GN=TTHERM_00047080 PE=3 SV=2	4	1	4
Q23RZ9	TTHERM_00627000	tr|Q23RZ9|Q23RZ9_TETTS SIT4 phosphatase-associated protein OS=Tetrahymena thermophila (strain SB210) OX=312017 GN=TTHERM_00627000 PE=3 SV=3	4	1	4
Q23WS8	TTHERM_00777270	tr|Q23WS8|Q23WS8_TETTS Ricin B-type lectin domain-containing protein OS=Tetrahymena thermophila (strain SB210) OX=312017 GN=TTHERM_00777270 PE=4 SV=1	4	1	4
Q245Y8	TTHERM_00245100	tr|Q245Y8|Q245Y8_TETTS Na,H/K antiporter P-type ATPase alpha subunit family protein OS=Tetrahymena thermophila (strain SB210) OX=312017 GN=TTHERM_00245100 PE=4 SV=1;tr|Q23ZA6|Q23ZA6_TETTS Na,H/K antiporter P-type ATPase alpha subunit family protein OS=Tetr	4	1	4
Q24FD6	TTHERM_00865270	tr|Q24FD6|Q24FD6_TETTS DnaJ carboxy-terminal domain protein OS=Tetrahymena thermophila (strain SB210) OX=312017 GN=TTHERM_00865270 PE=4 SV=3	4	1	4
Q950Y7	ymf67	tr|Q950Y7|Q950Y7_TETTH Ymf67 OS=Tetrahymena thermophila OX=5911 GN=ymf67 PE=1 SV=1	4	1	4
Q23CK5	TTHERM_00856520	tr|Q23CK5|Q23CK5_TETTS Cullin family protein OS=Tetrahymena thermophila (strain SB210) OX=312017 GN=TTHERM_00856520 PE=3 SV=2	11	3	3.66667
I7LTL6	TTHERM_00442210	tr|I7LTL6|I7LTL6_TETTS 26S proteasome regulatory complex, subunit RPN2 OS=Tetrahymena thermophila (strain SB210) OX=312017 GN=TTHERM_00442210 PE=3 SV=2	14	4	3.5
Q24BQ3	TTHERM_01091290	tr|Q24BQ3|Q24BQ3_TETTS CnjB protein OS=Tetrahymena thermophila (strain SB210) OX=312017 GN=TTHERM_01091290 PE=4 SV=2;tr|Q7JQ89|Q7JQ89_TETTH CnjB protein OS=Tetrahymena thermophila OX=5911 GN=cnjB PE=4 SV=1	7	2	3.5
Q23A84	TTHERM_00829380	tr|Q23A84|Q23A84_TETTS 60S ribosomal protein L11 OS=Tetrahymena thermophila (strain SB210) OX=312017 GN=TTHERM_00829380 PE=3 SV=1;sp|P24119|RL11_TETTH 60S ribosomal protein L11 OS=Tetrahymena thermophila OX=5911 GN=RPL11 PE=1 SV=1	3	1	3
B8XQC5	WAG1	tr|B8XQC5|B8XQC5_TETTH GW repeat protein OS=Tetrahymena thermophila OX=5911 GN=WAG1 PE=2 SV=1;tr|A4VCX5|A4VCX5_TETTS Trinucleotide repeat-containing gene 6A protein OS=Tetrahymena thermophila (strain SB210) OX=312017 GN=TTHERM_00299879 PE=4 SV=1	3	1	3
C3VMW0		tr|C3VMW0|C3VMW0_TETTH 2-oxoglutarate/malate carrier OS=Tetrahymena thermophila OX=5911 PE=2 SV=1;tr|Q24CV5|Q24CV5_TETTS 2-oxoglutarate/malate carrier protein OS=Tetrahymena thermophila (strain SB210) OX=312017 GN=TTHERM_00713470 PE=3 SV=3	3	1	3
I7LXQ4	TTHERM_00765300	tr|I7LXQ4|I7LXQ4_TETTS 40S ribosomal protein S14 OS=Tetrahymena thermophila (strain SB210) OX=312017 GN=TTHERM_00765300 PE=3 SV=1;tr|E6PBT2|E6PBT2_TETTH 40S ribosomal protein rpS14e OS=Tetrahymena thermophila OX=5911 PE=1 SV=1	3	1	3
I7LZE3	TTHERM_00825190	tr|I7LZE3|I7LZE3_TETTS Serine/Threonine kinase domain protein OS=Tetrahymena thermophila (strain SB210) OX=312017 GN=TTHERM_00825190 PE=4 SV=1	3	1	3
I7M3G9	TTHERM_00446090	tr|I7M3G9|I7M3G9_TETTS 26S proteasome non-ATPase regulatory subunit 3, putative OS=Tetrahymena thermophila (strain SB210) OX=312017 GN=TTHERM_00446090 PE=3 SV=1	9	3	3
I7M5Z3	TTHERM_00773160	tr|I7M5Z3|I7M5Z3_TETTS Acyl-coenzyme A oxidase OS=Tetrahymena thermophila (strain SB210) OX=312017 GN=TTHERM_00773160 PE=3 SV=2	6	2	3
I7M6L0	TTHERM_00471830	tr|I7M6L0|I7M6L0_TETTS Ubiquitin interaction motif protein OS=Tetrahymena thermophila (strain SB210) OX=312017 GN=TTHERM_00471830 PE=3 SV=1	3	1	3
I7M6S0	TTHERM_00541460	tr|I7M6S0|I7M6S0_TETTS Gamma-carbonic anhydrase OS=Tetrahymena thermophila (strain SB210) OX=312017 GN=TTHERM_00541460 PE=1 SV=1	3	1	3
I7M7L0	TTHERM_00522160	tr|I7M7L0|I7M7L0_TETTS Peroxisomal biogenesis factor 11 OS=Tetrahymena thermophila (strain SB210) OX=312017 GN=TTHERM_00522160 PE=4 SV=1	3	1	3
I7M8Y1	TTHERM_00218410	tr|I7M8Y1|I7M8Y1_TETTS phenylalanine--tRNA ligase OS=Tetrahymena thermophila (strain SB210) OX=312017 GN=TTHERM_00218410 PE=3 SV=2	3	1	3
I7MJI1	TTHERM_00189440	tr|I7MJI1|I7MJI1_TETTS Leucine rich repeat family protein OS=Tetrahymena thermophila (strain SB210) OX=312017 GN=TTHERM_00189440 PE=4 SV=1	3	1	3
Q22B43	TTHERM_01123950	tr|Q22B43|Q22B43_TETTS Ubiquitin-conjugating enzyme OS=Tetrahymena thermophila (strain SB210) OX=312017 GN=TTHERM_01123950 PE=3 SV=2	3	1	3
Q22N51	TTHERM_00214830	tr|Q22N51|Q22N51_TETTS PARP alpha-helical domain-containing protein OS=Tetrahymena thermophila (strain SB210) OX=312017 GN=TTHERM_00214830 PE=1 SV=1	3	1	3
Q23JH9	TTHERM_00979780	tr|Q23JH9|Q23JH9_TETTS Pyruvate dehydrogenase E1 component subunit beta OS=Tetrahymena thermophila (strain SB210) OX=312017 GN=TTHERM_00979780 PE=4 SV=2	3	1	3
Q23K04	TTHERM_00196300	tr|Q23K04|Q23K04_TETTS CMD domain-containing protein OS=Tetrahymena thermophila (strain SB210) OX=312017 GN=TTHERM_00196300 PE=4 SV=1;tr|Q23K03|Q23K03_TETTS CMD domain-containing protein OS=Tetrahymena thermophila (strain SB210) OX=312017 GN=TTHERM_0019631	3	1	3
Q23K82	TTHERM_00194530	tr|Q23K82|Q23K82_TETTS Ribosomal protein S18 OS=Tetrahymena thermophila (strain SB210) OX=312017 GN=TTHERM_00194530 PE=1 SV=2	3	1	3
Q23KA9	TTHERM_00194260	tr|Q23KA9|Q23KA9_TETTS NADH-ubiquinone oxidoreductase 75 kDa subunit OS=Tetrahymena thermophila (strain SB210) OX=312017 GN=TTHERM_00194260 PE=1 SV=2	12	4	3
Q23QL3	TTHERM_00255660	tr|Q23QL3|Q23QL3_TETTS Transmembrane protein, putative OS=Tetrahymena thermophila (strain SB210) OX=312017 GN=TTHERM_00255660 PE=4 SV=2	3	1	3
Q23VX7	TTHERM_00794540	tr|Q23VX7|Q23VX7_TETTS Dihydrolipoamide acetyltransferase component of pyruvate dehydrogenase complex OS=Tetrahymena thermophila (strain SB210) OX=312017 GN=TTHERM_00794540 PE=3 SV=1	3	1	3
Q23YQ0	TTHERM_01207720	tr|Q23YQ0|Q23YQ0_TETTS CARD domain-containing protein OS=Tetrahymena thermophila (strain SB210) OX=312017 GN=TTHERM_01207720 PE=1 SV=1	3	1	3
Q23YQ3	TTHERM_01207690	tr|Q23YQ3|Q23YQ3_TETTS Phosphoenolpyruvate carboxylase OS=Tetrahymena thermophila (strain SB210) OX=312017 GN=TTHERM_01207690 PE=4 SV=2	3	1	3
Q241B3	TTHERM_00622710	tr|Q241B3|Q241B3_TETTS Pyridine nucleotide-disulfide oxidoreductase OS=Tetrahymena thermophila (strain SB210) OX=312017 GN=TTHERM_00622710 PE=4 SV=1	3	1	3
Q24BQ4	TTHERM_01091280	tr|Q24BQ4|Q24BQ4_TETTS Vacuolar sorting receptor OS=Tetrahymena thermophila (strain SB210) OX=312017 GN=TTHERM_01091280 PE=4 SV=2	3	1	3
Q24BX6	TTHERM_01048110	tr|Q24BX6|Q24BX6_TETTS Glutamate dehydrogenase OS=Tetrahymena thermophila (strain SB210) OX=312017 GN=TTHERM_01048110 PE=3 SV=1	3	1	3
Q24C39	TTHERM_00697370	tr|Q24C39|Q24C39_TETTS Transmembrane protein, putative OS=Tetrahymena thermophila (strain SB210) OX=312017 GN=TTHERM_00697370 PE=1 SV=1	3	1	3
Q24CA7	TTHERM_00695650	tr|Q24CA7|Q24CA7_TETTS AMP-dependent synthetase/ligase OS=Tetrahymena thermophila (strain SB210) OX=312017 GN=TTHERM_00695650 PE=3 SV=1	3	1	3
W7X813	TTHERM_000784559	tr|W7X813|W7X813_TETTS Pyruvate dehydrogenase E1 component subunit beta OS=Tetrahymena thermophila (strain SB210) OX=312017 GN=TTHERM_000784559 PE=4 SV=1	3	1	3
W7XAD3	MCM7	tr|W7XAD3|W7XAD3_TETTS DNA replication licensing factor MCM7 OS=Tetrahymena thermophila (strain SB210) OX=312017 GN=MCM7 PE=3 SV=1	3	1	3
