# Supplementary material for: Independent and Complementary Functions of Caf1b and Hir1 for Chromatin Assembly in Tetrahymena thermophila
Source: Cells. 2023 Dec 13;12(24):2828. doi: 10.3390/cells12242828 (PMC10741905; doi:10.3390/cells12242828)
Supplement: Supplementary file 1 [file cells-12-02828-s001.zip › Table S3.XLSX]

## Sheet: Sheet1
Table S3： Mass spectrometry results of Hir1-HA during conjugation
Accession: Protein login number.
Gene identifier: Gene ID in TGD database.
Protein name: Protein names in TGD database.
Description: Protein information description.
Peptides: The total number of peptide sequences associated with the protein group.
Foldchange: number of peptides in the Hir1-HA divided by that in the controls. Plus small factor (0.1) to prevent division by 0.
Accession:	Gene identifier	Description	Peptides HA_HIR1	Peptides WT_HIR1	Foldchange	Protein name
I7LVA0	TTHERM_00437740	tr|I7LVA0|I7LVA0_TETTS VWA domain CoxE-like protein OS=Tetrahymena thermophila (strain SB210) OX=312017 GN=TTHERM_00437740 PE=4 SV=1	4	0	40
Q22CN7	TTHERM_01026420	tr|Q22CN7|Q22CN7_TETTS Transmembrane protein, putative OS=Tetrahymena thermophila (strain SB210) OX=312017 GN=TTHERM_01026420 PE=4 SV=2	3	0	30
Q231Z2	TTHERM_00734050	tr|Q231Z2|Q231Z2_TETTS MHCK/EF2 kinase domain protein OS=Tetrahymena thermophila (strain SB210) OX=312017 GN=TTHERM_00734050 PE=4 SV=1	3	0	30
I7M7L2	TTHERM_00522260	tr|I7M7L2|I7M7L2_TETTS Zinc finger, C3HC4 type (RING finger) protein OS=Tetrahymena thermophila (strain SB210) OX=312017 GN=TTHERM_00522260 PE=4 SV=2	2	0	20
I7ME81	TTHERM_00267880	tr|I7ME81|I7ME81_TETTS EF-hand pair protein OS=Tetrahymena thermophila (strain SB210) OX=312017 GN=TTHERM_00267880 PE=4 SV=1	2	0	20
Q22R76	TTHERM_00024050	tr|Q22R76|Q22R76_TETTS Elongator complex protein 1 OS=Tetrahymena thermophila (strain SB210) OX=312017 GN=TTHERM_00024050 PE=3 SV=2	2	0	20	Elp1
Q23EG4	TTHERM_01028760	tr|Q23EG4|Q23EG4_TETTS WD_REPEATS_REGION domain-containing protein OS=Tetrahymena thermophila (strain SB210) OX=312017 GN=TTHERM_01028760 PE=4 SV=3	2	0	20
Q23G04	TTHERM_00077600	tr|Q23G04|Q23G04_TETTS Zinc-binding dehydrogenase family oxidoreductase OS=Tetrahymena thermophila (strain SB210) OX=312017 GN=TTHERM_00077600 PE=4 SV=3	2	0	20
A4VDD9	TTHERM_00663829	tr|A4VDD9|A4VDD9_TETTS Histone deacetylase OS=Tetrahymena thermophila (strain SB210) OX=312017 GN=TTHERM_00663829 PE=3 SV=2;tr|I7M8W6|I7M8W6_TETTS Histone deacetylase OS=Tetrahymena thermophila (strain SB210) OX=312017 GN=TTHERM_00663840 PE=3 SV=1	1	0	10	Histone deacetylase
I7M0X3	TTHERM_00294940	tr|I7M0X3|I7M0X3_TETTS Dynein light intermediate chain OS=Tetrahymena thermophila (strain SB210) OX=312017 GN=TTHERM_00294940 PE=3 SV=2;tr|A8II90|A8II90_TETTH Dynein light intermediate chain OS=Tetrahymena thermophila OX=5911 PE=3 SV=1	1	0	10	Dyn1
Q23K54	TTHERM_00194810	tr|Q23K54|Q23K54_TETTS DNA mismatch repair protein OS=Tetrahymena thermophila (strain SB210) OX=312017 GN=TTHERM_00194810 PE=3 SV=1;tr|E5KKV6|E5KKV6_TETTH DNA mismatch repair protein OS=Tetrahymena thermophila OX=5911 GN=MSH6_1 PE=2 SV=1	1	0	10	Msh6
I7LT67	TTHERM_00691900	tr|I7LT67|I7LT67_TETTS EF hand protein OS=Tetrahymena thermophila (strain SB210) OX=312017 GN=TTHERM_00691900 PE=4 SV=1	1	0	10
I7LU27	TTHERM_00371110	tr|I7LU27|I7LU27_TETTS Importin N-terminal domain-containing protein OS=Tetrahymena thermophila (strain SB210) OX=312017 GN=TTHERM_00371110 PE=4 SV=2	1	0	10	Importin N-terminal domain-containing protein
I7LU97	TTHERM_00143770	tr|I7LU97|I7LU97_TETTS inorganic diphosphatase OS=Tetrahymena thermophila (strain SB210) OX=312017 GN=TTHERM_00143770 PE=3 SV=2	1	0	10
I7LWR3	TTHERM_00580440	tr|I7LWR3|I7LWR3_TETTS Serine/Threonine kinase domain protein OS=Tetrahymena thermophila (strain SB210) OX=312017 GN=TTHERM_00580440 PE=4 SV=2	1	0	10
I7LY62	TTHERM_00498220	tr|I7LY62|I7LY62_TETTS WD repeat protein OS=Tetrahymena thermophila (strain SB210) OX=312017 GN=TTHERM_00498220 PE=4 SV=2	1	0	10
Q94996	TTHERM_00125280	tr|Q94996|Q94996_TETTH Pdd1p OS=Tetrahymena thermophila OX=5911 GN=PDD1 PE=2 SV=1;tr|I7M1A7|I7M1A7_TETTS Chromodomain protein OS=Tetrahymena thermophila (strain SB210) OX=312017 GN=TTHERM_00125280 PE=4 SV=2	1	0	10	Pdd1
I7M292	TTHERM_00138240	tr|I7M292|I7M292_TETTS Spindle assembly checkpoint component MAD1 OS=Tetrahymena thermophila (strain SB210) OX=312017 GN=TTHERM_00138240 PE=4 SV=2	1	0	10
I7M2P5	TTHERM_00316050	tr|I7M2P5|I7M2P5_TETTS MIF4G domain protein OS=Tetrahymena thermophila (strain SB210) OX=312017 GN=TTHERM_00316050 PE=4 SV=2	1	0	10
I7M4Q8	TTHERM_00527110	tr|I7M4Q8|I7M4Q8_TETTS Importin-beta amine-terminal domain protein OS=Tetrahymena thermophila (strain SB210) OX=312017 GN=TTHERM_00527110 PE=4 SV=2	1	0	10	Kap104
I7M8Z8	TTHERM_00219350	tr|I7M8Z8|I7M8Z8_TETTS EF hand protein OS=Tetrahymena thermophila (strain SB210) OX=312017 GN=TTHERM_00219350 PE=4 SV=2	1	0	10
I7MD33	TTHERM_00471920	tr|I7MD33|I7MD33_TETTS Ubiquitin carboxyl-terminal hydrolase OS=Tetrahymena thermophila (strain SB210) OX=312017 GN=TTHERM_00471920 PE=3 SV=1	1	0	10
I7MDK8	TTHERM_00371310	tr|I7MDK8|I7MDK8_TETTS Serine/Threonine kinase domain protein OS=Tetrahymena thermophila (strain SB210) OX=312017 GN=TTHERM_00371310 PE=4 SV=2	1	0	10
I7MEI4	TTHERM_00190830	tr|I7MEI4|I7MEI4_TETTS DEAD/DEAH-box helicase OS=Tetrahymena thermophila (strain SB210) OX=312017 GN=TTHERM_00190830 PE=3 SV=2	1	0	10
I7MFS0	TTHERM_00723540	tr|I7MFS0|I7MFS0_TETTS ZPR1 zinc-finger protein OS=Tetrahymena thermophila (strain SB210) OX=312017 GN=TTHERM_00723540 PE=3 SV=1	1	0	10
I7MKK9	TTHERM_00136430	tr|I7MKK9|I7MKK9_TETTS RNA recognition motif protein OS=Tetrahymena thermophila (strain SB210) OX=312017 GN=TTHERM_00136430 PE=4 SV=1	1	0	10
I7MLB3	TTHERM_00931950	tr|I7MLB3|I7MLB3_TETTS Translation initiation factor 2B subunit, eIF-2B alpha/beta/delta family protein OS=Tetrahymena thermophila (strain SB210) OX=312017 GN=TTHERM_00931950 PE=3 SV=1	1	0	10
I7MLX2	TTHERM_00535670	tr|I7MLX2|I7MLX2_TETTS Non-specific serine/threonine protein kinase OS=Tetrahymena thermophila (strain SB210) OX=312017 GN=TTHERM_00535670 PE=4 SV=2	1	0	10
I7MMD5	TTHERM_00241670	tr|I7MMD5|I7MMD5_TETTS RING-type E3 ubiquitin transferase OS=Tetrahymena thermophila (strain SB210) OX=312017 GN=TTHERM_00241670 PE=4 SV=2	1	0	10
Q229U0	TTHERM_01337400	tr|Q229U0|Q229U0_TETTS Heterochromatin protein OS=Tetrahymena thermophila (strain SB210) OX=312017 GN=TTHERM_01337400 PE=4 SV=4	1	0	10	Hpl2
Q22AJ3	TTHERM_01194820	tr|Q22AJ3|Q22AJ3_TETTS Tetratricopeptide repeat protein OS=Tetrahymena thermophila (strain SB210) OX=312017 GN=TTHERM_01194820 PE=4 SV=1	1	0	10	Transcription related
Q22D29	TTHERM_01002890	tr|Q22D29|Q22D29_TETTS Mov34/MPN/PAD-1 family protein OS=Tetrahymena thermophila (strain SB210) OX=312017 GN=TTHERM_01002890 PE=3 SV=1	1	0	10
Q22F29	TTHERM_00821790	tr|Q22F29|Q22F29_TETTS HECT domain ubiquitin transferase OS=Tetrahymena thermophila (strain SB210) OX=312017 GN=TTHERM_00821790 PE=4 SV=2	1	0	10
Q22G03	TTHERM_00721540	tr|Q22G03|Q22G03_TETTS von willebrand factor type A domain protein OS=Tetrahymena thermophila (strain SB210) OX=312017 GN=TTHERM_00721540 PE=4 SV=1	1	0	10
Q22GY0	TTHERM_00655720	tr|Q22GY0|Q22GY0_TETTS Transmembrane protein, putative OS=Tetrahymena thermophila (strain SB210) OX=312017 GN=TTHERM_00655720 PE=4 SV=1	1	0	10
Q22KP7	TTHERM_00312340	tr|Q22KP7|Q22KP7_TETTS Cyclic nucleotide-binding domain protein OS=Tetrahymena thermophila (strain SB210) OX=312017 GN=TTHERM_00312340 PE=4 SV=2	1	0	10
Q22NR8	TTHERM_00197810	tr|Q22NR8|Q22NR8_TETTS CPSF A subunit region protein OS=Tetrahymena thermophila (strain SB210) OX=312017 GN=TTHERM_00197810 PE=4 SV=2	1	0	10
Q22NY6	TTHERM_00418090	tr|Q22NY6|Q22NY6_TETTS Transmembrane protein, putative OS=Tetrahymena thermophila (strain SB210) OX=312017 GN=TTHERM_00418090 PE=4 SV=2	1	0	10
Q22T14	TTHERM_00186040	tr|Q22T14|Q22T14_TETTS Transmembrane protein, putative OS=Tetrahymena thermophila (strain SB210) OX=312017 GN=TTHERM_00186040 PE=4 SV=2	1	0	10
Q232Y4	TTHERM_00394700	tr|Q232Y4|Q232Y4_TETTS WD domain, G-beta repeat protein OS=Tetrahymena thermophila (strain SB210) OX=312017 GN=TTHERM_00394700 PE=4 SV=2	1	0	10
Q233Z1	TTHERM_00107140	tr|Q233Z1|Q233Z1_TETTS EF hand protein OS=Tetrahymena thermophila (strain SB210) OX=312017 GN=TTHERM_00107140 PE=4 SV=2	1	0	10
Q235L5	TTHERM_01031040	tr|Q235L5|Q235L5_TETTS Importin-beta amine-terminal domain protein OS=Tetrahymena thermophila (strain SB210) OX=312017 GN=TTHERM_01031040 PE=4 SV=1	1	0	10
Q239B3	TTHERM_00449020	tr|Q239B3|Q239B3_TETTS RPAP1-like, amine-terminal protein OS=Tetrahymena thermophila (strain SB210) OX=312017 GN=TTHERM_00449020 PE=4 SV=1	1	0	10
Q23AY6	TTHERM_00653910	tr|Q23AY6|Q23AY6_TETTS Transposase IS4 protein OS=Tetrahymena thermophila (strain SB210) OX=312017 GN=TTHERM_00653910 PE=4 SV=3	1	0	10	LIA5
Q23H28	TTHERM_00878130	tr|Q23H28|Q23H28_TETTS Cyclic nucleotide-binding domain protein OS=Tetrahymena thermophila (strain SB210) OX=312017 GN=TTHERM_00878130 PE=4 SV=2	1	0	10
Q23MA4	TTHERM_00621550	tr|Q23MA4|Q23MA4_TETTS Tetratricopeptide repeat protein OS=Tetrahymena thermophila (strain SB210) OX=312017 GN=TTHERM_00621550 PE=4 SV=2	1	0	10
Q23RM0	TTHERM_00384720	tr|Q23RM0|Q23RM0_TETTS Protein kinase-like domain OS=Tetrahymena thermophila (strain SB210) OX=312017 GN=TTHERM_00384720 PE=4 SV=2	1	0	10
Q246A3	TTHERM_00243960	tr|Q246A3|Q246A3_TETTS Transmembrane protein, putative OS=Tetrahymena thermophila (strain SB210) OX=312017 GN=TTHERM_00243960 PE=4 SV=3	1	0	10
Q24DR4	TTHERM_00790730	tr|Q24DR4|Q24DR4_TETTS Transcriptional adapter OS=Tetrahymena thermophila (strain SB210) OX=312017 GN=TTHERM_00790730 PE=4 SV=2	1	0	10	Ada2
Q24DT3	TTHERM_00790540	tr|Q24DT3|Q24DT3_TETTS Cullin-4B protein OS=Tetrahymena thermophila (strain SB210) OX=312017 GN=TTHERM_00790540 PE=3 SV=1	1	0	10
Q24HH3	TTHERM_01001510	tr|Q24HH3|Q24HH3_TETTS Tetratricopeptide repeat protein OS=Tetrahymena thermophila (strain SB210) OX=312017 GN=TTHERM_01001510 PE=4 SV=1	1	0	10
W7XFX7	TTHERM_000760319	tr|W7XFX7|W7XFX7_TETTS Transmembrane protein OS=Tetrahymena thermophila (strain SB210) OX=312017 GN=TTHERM_000760319 PE=4 SV=1	1	0	10
W7XJV6	TTHERM_000157889	tr|W7XJV6|W7XJV6_TETTS Anaphase-promoting complex subunit 5 OS=Tetrahymena thermophila (strain SB210) OX=312017 GN=TTHERM_000157889 PE=4 SV=1	1	0	10
Q23DP2	TTHERM_00046490	tr|Q23DP2|Q23DP2_TETTS Protein HIRA OS=Tetrahymena thermophila (strain SB210) OX=312017 GN=TTHERM_00046490 PE=3 SV=1	6	1	6
I7LT53	TTHERM_00691150	tr|I7LT53|I7LT53_TETTS Ubiquitin carboxy-terminal hydrolase OS=Tetrahymena thermophila (strain SB210) OX=312017 GN=TTHERM_00691150 PE=4 SV=2	10	2	5
I7MMX0	TTHERM_00683310	tr|I7MMX0|I7MMX0_TETTS Copine protein OS=Tetrahymena thermophila (strain SB210) OX=312017 GN=TTHERM_00683310 PE=3 SV=1	4	1	4
Q24FV5	TTHERM_00941400	tr|Q24FV5|Q24FV5_TETTS IQ calmodulin-binding motif protein OS=Tetrahymena thermophila (strain SB210) OX=312017 GN=TTHERM_00941400 PE=4 SV=2	4	1	4
I7M6U9	TTHERM_00056140	tr|I7M6U9|I7M6U9_TETTS glutamine--tRNA ligase OS=Tetrahymena thermophila (strain SB210) OX=312017 GN=TTHERM_00056140 PE=3 SV=1	11	3	3.66667
I7MM56	TTHERM_00459390	tr|I7MM56|I7MM56_TETTS CTP synthase OS=Tetrahymena thermophila (strain SB210) OX=312017 GN=TTHERM_00459390 PE=3 SV=1	10	3	3.33333
I7LTP6	TTHERM_00420290	tr|I7LTP6|I7LTP6_TETTS RAP domain-containing protein OS=Tetrahymena thermophila (strain SB210) OX=312017 GN=TTHERM_00420290 PE=1 SV=2	3	1	3
I7LU43	TTHERM_00375010	tr|I7LU43|I7LU43_TETTS AMP-binding enzyme family protein OS=Tetrahymena thermophila (strain SB210) OX=312017 GN=TTHERM_00375010 PE=4 SV=1	3	1	3
I7LWR6	TTHERM_00348060	tr|I7LWR6|I7LWR6_TETTS Acyl-coenzyme A oxidase OS=Tetrahymena thermophila (strain SB210) OX=312017 GN=TTHERM_00348060 PE=3 SV=2	3	1	3
I7LY65	TTHERM_00525160	tr|I7LY65|I7LY65_TETTS Uncharacterized protein OS=Tetrahymena thermophila (strain SB210) OX=312017 GN=TTHERM_00525160 PE=1 SV=2	3	1	3
I7M0W2	TTHERM_00293350	tr|I7M0W2|I7M0W2_TETTS Phosphodiesterase OS=Tetrahymena thermophila (strain SB210) OX=312017 GN=TTHERM_00293350 PE=3 SV=2	3	1	3
I7MJ43	TTHERM_00276060	tr|I7MJ43|I7MJ43_TETTS CAS/CSE protein, carboxy-terminal protein OS=Tetrahymena thermophila (strain SB210) OX=312017 GN=TTHERM_00276060 PE=3 SV=1	3	1	3
I7MJD5	TTHERM_00325580	tr|I7MJD5|I7MJD5_TETTS 2-oxoisovalerate dehydrogenase subunit alpha OS=Tetrahymena thermophila (strain SB210) OX=312017 GN=TTHERM_00325580 PE=3 SV=1	3	1	3
Q22RF2	TTHERM_00016360	tr|Q22RF2|Q22RF2_TETTS Chromosome condensation regulator RCC1 repeat protein OS=Tetrahymena thermophila (strain SB210) OX=312017 GN=TTHERM_00016360 PE=1 SV=3	3	1	3
Q22SS7	TTHERM_00813040	tr|Q22SS7|Q22SS7_TETTS PCI-domain protein OS=Tetrahymena thermophila (strain SB210) OX=312017 GN=TTHERM_00813040 PE=4 SV=2	3	1	3
Q23AA2	TTHERM_00427560	tr|Q23AA2|Q23AA2_TETTS Zinc-binding dehydrogenase family protein, putative OS=Tetrahymena thermophila (strain SB210) OX=312017 GN=TTHERM_00427560 PE=4 SV=1	3	1	3
Q23QY3	TTHERM_00997780	tr|Q23QY3|Q23QY3_TETTS Ubiquitin-activating enzyme E1 OS=Tetrahymena thermophila (strain SB210) OX=312017 GN=TTHERM_00997780 PE=3 SV=2	9	3	3
Q23YR6	TTHERM_01207550	tr|Q23YR6|Q23YR6_TETTS 26S proteasome subunit RPN7 OS=Tetrahymena thermophila (strain SB210) OX=312017 GN=TTHERM_01207550 PE=3 SV=2	3	1	3
W7X248	TTHERM_000756448	tr|W7X248|W7X248_TETTS Transmembrane protein, putative OS=Tetrahymena thermophila (strain SB210) OX=312017 GN=TTHERM_000756448 PE=4 SV=1	3	1	3
I7MAA6	TTHERM_00298320	tr|I7MAA6|I7MAA6_TETTS UvrD-like helicase ATP-binding domain-containing protein OS=Tetrahymena thermophila (strain SB210) OX=312017 GN=TTHERM_00298320 PE=4 SV=2	8	3	2.66667
Q237M9	TTHERM_00321570	tr|Q237M9|Q237M9_TETTS Serine/Threonine kinase domain protein OS=Tetrahymena thermophila (strain SB210) OX=312017 GN=TTHERM_00321570 PE=4 SV=2	5	2	2.5
I7LXF5	TTHERM_00237560	tr|I7LXF5|I7LXF5_TETTS AMP-dependent synthetase/ligase OS=Tetrahymena thermophila (strain SB210) OX=312017 GN=TTHERM_00237560 PE=3 SV=1	7	3	2.33333
Q23DC1	TTHERM_00047700	tr|Q23DC1|Q23DC1_TETTS Ubiquitin carboxyl-terminal hydrolase OS=Tetrahymena thermophila (strain SB210) OX=312017 GN=TTHERM_00047700 PE=4 SV=2	7	3	2.33333
Q236I1	TTHERM_00088150	tr|Q236I1|Q236I1_TETTS Nucleic acid helicase, putative OS=Tetrahymena thermophila (strain SB210) OX=312017 GN=TTHERM_00088150 PE=4 SV=2;tr|A4F2M3|A4F2M3_TETTH Putative DExH box RNA helicase Ema1p OS=Tetrahymena thermophila OX=5911 GN=EMA1 PE=2 SV=2	2	1	2
I7LTP1	TTHERM_00420030	tr|I7LTP1|I7LTP1_TETTS phosphoenolpyruvate carboxykinase (ATP) OS=Tetrahymena thermophila (strain SB210) OX=312017 GN=TTHERM_00420030 PE=3 SV=1	2	1	2
I7LUQ4	TTHERM_00268000	tr|I7LUQ4|I7LUQ4_TETTS RNase III domain-containing protein OS=Tetrahymena thermophila (strain SB210) OX=312017 GN=TTHERM_00268000 PE=1 SV=2	4	2	2
I7LV04	TTHERM_00190740	tr|I7LV04|I7LV04_TETTS Transmembrane protein, putative OS=Tetrahymena thermophila (strain SB210) OX=312017 GN=TTHERM_00190740 PE=4 SV=1	2	1	2
I7LWI8	TTHERM_00499540	tr|I7LWI8|I7LWI8_TETTS Glutathione S-transferase, amine-terminal domain protein OS=Tetrahymena thermophila (strain SB210) OX=312017 GN=TTHERM_00499540 PE=4 SV=1	2	1	2
I7LWN6	TTHERM_00727830	tr|I7LWN6|I7LWN6_TETTS Adenosine/AMP deaminase OS=Tetrahymena thermophila (strain SB210) OX=312017 GN=TTHERM_00727830 PE=4 SV=2	2	1	2
I7LXC8	TTHERM_00302050	tr|I7LXC8|I7LXC8_TETTS Mapeg family protein OS=Tetrahymena thermophila (strain SB210) OX=312017 GN=TTHERM_00302050 PE=4 SV=2	4	2	2
I7LXF9	TTHERM_00238830	tr|I7LXF9|I7LXF9_TETTS Serine/threonine-protein phosphatase OS=Tetrahymena thermophila (strain SB210) OX=312017 GN=TTHERM_00238830 PE=3 SV=1	2	1	2
I7LZR7	TTHERM_00599760	tr|I7LZR7|I7LZR7_TETTS Membrane-bound O-acyltransferase family MBOAT protein OS=Tetrahymena thermophila (strain SB210) OX=312017 GN=TTHERM_00599760 PE=4 SV=1	2	1	2
I7M1G3	TTHERM_00188630	tr|I7M1G3|I7M1G3_TETTS COP9 signalosome complex subunit 6 OS=Tetrahymena thermophila (strain SB210) OX=312017 GN=TTHERM_00188630 PE=3 SV=1	2	1	2
I7M2G7	TTHERM_00219300	tr|I7M2G7|I7M2G7_TETTS PX-SNX8-Mvp1p-like protein OS=Tetrahymena thermophila (strain SB210) OX=312017 GN=TTHERM_00219300 PE=4 SV=1	2	1	2
I7M2Q1	TTHERM_00316360	tr|I7M2Q1|I7M2Q1_TETTS Developmentally-regulated GTP-binding protein OS=Tetrahymena thermophila (strain SB210) OX=312017 GN=TTHERM_00316360 PE=4 SV=1	2	1	2
I7M317	TTHERM_00499570	tr|I7M317|I7M317_TETTS Parkin co-regulated protein OS=Tetrahymena thermophila (strain SB210) OX=312017 GN=TTHERM_00499570 PE=4 SV=1	2	1	2
I7M3G8	TTHERM_00446040	tr|I7M3G8|I7M3G8_TETTS Protein kinase domain-containing protein OS=Tetrahymena thermophila (strain SB210) OX=312017 GN=TTHERM_00446040 PE=4 SV=2	2	1	2
I7M3P9	TTHERM_00455090	tr|I7M3P9|I7M3P9_TETTS Transmembrane protein OS=Tetrahymena thermophila (strain SB210) OX=312017 GN=TTHERM_00455090 PE=1 SV=2	2	1	2
I7M3S2	TTHERM_00459310	tr|I7M3S2|I7M3S2_TETTS Universal stress family protein OS=Tetrahymena thermophila (strain SB210) OX=312017 GN=TTHERM_00459310 PE=4 SV=1	2	1	2
I7M6E7	TTHERM_00530210	tr|I7M6E7|I7M6E7_TETTS Adenylyltransferase and sulfurtransferase MOCS3 homolog OS=Tetrahymena thermophila (strain SB210) OX=312017 GN=TTHERM_00530210 PE=3 SV=2	2	1	2
I7M7J6	TTHERM_00404240	tr|I7M7J6|I7M7J6_TETTS MIF4G domain protein OS=Tetrahymena thermophila (strain SB210) OX=312017 GN=TTHERM_00404240 PE=4 SV=1	2	1	2
I7MAL0	TTHERM_00467500	tr|I7MAL0|I7MAL0_TETTS Multifunctional fusion protein OS=Tetrahymena thermophila (strain SB210) OX=312017 GN=TTHERM_00467500 PE=3 SV=1	4	2	2
I7MDD0	TTHERM_00058640	tr|I7MDD0|I7MDD0_TETTS PA domain protein OS=Tetrahymena thermophila (strain SB210) OX=312017 GN=TTHERM_00058640 PE=4 SV=1	4	2	2
I7ME23	TTHERM_00406590	tr|I7ME23|I7ME23_TETTS EF-hand pair protein OS=Tetrahymena thermophila (strain SB210) OX=312017 GN=TTHERM_00406590 PE=4 SV=1	2	1	2
I7ME58	TTHERM_00516300	tr|I7ME58|I7ME58_TETTS Kinase domain protein OS=Tetrahymena thermophila (strain SB210) OX=312017 GN=TTHERM_00516300 PE=4 SV=1	6	3	2
I7MFN3	TTHERM_00219470	tr|I7MFN3|I7MFN3_TETTS Tetratricopeptide repeat protein OS=Tetrahymena thermophila (strain SB210) OX=312017 GN=TTHERM_00219470 PE=3 SV=1	2	1	2
I7MG35	TTHERM_00316010	tr|I7MG35|I7MG35_TETTS Adaptin amine-terminal region protein OS=Tetrahymena thermophila (strain SB210) OX=312017 GN=TTHERM_00316010 PE=4 SV=2	2	1	2
I7MIK7	TTHERM_00237500	tr|I7MIK7|I7MIK7_TETTS Malate dehydrogenase OS=Tetrahymena thermophila (strain SB210) OX=312017 GN=TTHERM_00237500 PE=3 SV=1	2	1	2
I7MKI8	TTHERM_00131180	tr|I7MKI8|I7MKI8_TETTS Alix V-shaped domain binding to HIV protein OS=Tetrahymena thermophila (strain SB210) OX=312017 GN=TTHERM_00131180 PE=4 SV=1	2	1	2
I7MM01	TTHERM_00474750	tr|I7MM01|I7MM01_TETTS Protein transport protein SEC23 OS=Tetrahymena thermophila (strain SB210) OX=312017 GN=TTHERM_00474750 PE=3 SV=1	2	1	2
Q24EY9	TTHERM_01148240	tr|Q24EY9|Q24EY9_TETTS Kinase domain protein OS=Tetrahymena thermophila (strain SB210) OX=312017 GN=TTHERM_01148240 PE=4 SV=4;tr|Q239N7|Q239N7_TETTS Kinase domain protein OS=Tetrahymena thermophila (strain SB210) OX=312017 GN=TTHERM_01119420 PE=4 SV=2;tr|Q	2	1	2
Q22A26	TTHERM_01289150	tr|Q22A26|Q22A26_TETTS Elongation factor Tu GTP-binding domain protein OS=Tetrahymena thermophila (strain SB210) OX=312017 GN=TTHERM_01289150 PE=4 SV=2	4	2	2
Q22A75	TTHERM_01276340	tr|Q22A75|Q22A75_TETTS DNA double-strand break repair Rad50 ATPase OS=Tetrahymena thermophila (strain SB210) OX=312017 GN=TTHERM_01276340 PE=4 SV=1	2	1	2
Q22BM4	TTHERM_01093710	tr|Q22BM4|Q22BM4_TETTS SPFH domain/band 7 family protein OS=Tetrahymena thermophila (strain SB210) OX=312017 GN=TTHERM_01093710 PE=3 SV=2	2	1	2
Q22CT8	TTHERM_01016030	tr|Q22CT8|Q22CT8_TETTS Appr-1-P processing enzyme family protein OS=Tetrahymena thermophila (strain SB210) OX=312017 GN=TTHERM_01016030 PE=4 SV=4	2	1	2
Q22D68	TTHERM_00999090	tr|Q22D68|Q22D68_TETTS Phospholipid scramblase OS=Tetrahymena thermophila (strain SB210) OX=312017 GN=TTHERM_00999090 PE=3 SV=3;tr|Q23H09|Q23H09_TETTS Phospholipid scramblase OS=Tetrahymena thermophila (strain SB210) OX=312017 GN=TTHERM_00879310 PE=3 SV=1	2	1	2
Q22NC9	TTHERM_00204150	tr|Q22NC9|Q22NC9_TETTS Carrier protein, putative OS=Tetrahymena thermophila (strain SB210) OX=312017 GN=TTHERM_00204150 PE=4 SV=1	2	1	2
Q22RI1	TTHERM_00016060	tr|Q22RI1|Q22RI1_TETTS Short chain dehydrogenase reductase family protein, putative OS=Tetrahymena thermophila (strain SB210) OX=312017 GN=TTHERM_00016060 PE=4 SV=1	2	1	2
Q22UN2	TTHERM_00550920	tr|Q22UN2|Q22UN2_TETTS Transmembrane protein, putative OS=Tetrahymena thermophila (strain SB210) OX=312017 GN=TTHERM_00550920 PE=4 SV=1	2	1	2
Q38KF9	APM2	tr|Q38KF9|Q38KF9_TETTH Apm2p OS=Tetrahymena thermophila OX=5911 GN=APM2 PE=3 SV=1;tr|Q22V00|Q22V00_TETTS Clathrin adapter protein AP-1, mu subunit OS=Tetrahymena thermophila (strain SB210) OX=312017 GN=TTHERM_00577030 PE=3 SV=1	4	2	2
Q22W07	TTHERM_00161250	tr|Q22W07|Q22W07_TETTS V-type proton ATPase subunit H OS=Tetrahymena thermophila (strain SB210) OX=312017 GN=TTHERM_00161250 PE=3 SV=2	4	2	2
Q22W39	TTHERM_00160930	tr|Q22W39|Q22W39_TETTS Calmodulin-domain kinase OS=Tetrahymena thermophila (strain SB210) OX=312017 GN=TTHERM_00160930 PE=3 SV=2	2	1	2
Q22WD2	TTHERM_00158020	tr|Q22WD2|Q22WD2_TETTS COP9 signalosome complex subunit 2 OS=Tetrahymena thermophila (strain SB210) OX=312017 GN=TTHERM_00158020 PE=3 SV=2	2	1	2
Q22ZA1	TTHERM_00112700	tr|Q22ZA1|Q22ZA1_TETTS Uncharacterized protein OS=Tetrahymena thermophila (strain SB210) OX=312017 GN=TTHERM_00112700 PE=4 SV=3	2	1	2
Q22ZA5	TTHERM_00112660	tr|Q22ZA5|Q22ZA5_TETTS FHA domain protein OS=Tetrahymena thermophila (strain SB210) OX=312017 GN=TTHERM_00112660 PE=4 SV=2	2	1	2
Q231U8	TTHERM_00736470	tr|Q231U8|Q231U8_TETTS Anaphase promoting complex subunit 8/cdc23 OS=Tetrahymena thermophila (strain SB210) OX=312017 GN=TTHERM_00736470 PE=4 SV=1	2	1	2
Q233B2	TTHERM_00394410	tr|Q233B2|Q233B2_TETTS Dpy-30 motif protein OS=Tetrahymena thermophila (strain SB210) OX=312017 GN=TTHERM_00394410 PE=3 SV=1	2	1	2
Q234R6	TTHERM_00101330	tr|Q234R6|Q234R6_TETTS DnaJ carboxy-terminal domain protein OS=Tetrahymena thermophila (strain SB210) OX=312017 GN=TTHERM_00101330 PE=3 SV=1	2	1	2
Q235C8	TTHERM_00804710	tr|Q235C8|Q235C8_TETTS Transmembrane protein OS=Tetrahymena thermophila (strain SB210) OX=312017 GN=TTHERM_00804710 PE=4 SV=2	2	1	2
Q235V8	TTHERM_00094330	tr|Q235V8|Q235V8_TETTS Serine/Threonine kinase domain protein OS=Tetrahymena thermophila (strain SB210) OX=312017 GN=TTHERM_00094330 PE=4 SV=2	2	1	2
Q23AS5	TTHERM_00770700	tr|Q23AS5|Q23AS5_TETTS CS domain protein OS=Tetrahymena thermophila (strain SB210) OX=312017 GN=TTHERM_00770700 PE=4 SV=1	2	1	2
Q23DI7	TTHERM_00047040	tr|Q23DI7|Q23DI7_TETTS Ubiquitin carboxy-terminal hydrolase OS=Tetrahymena thermophila (strain SB210) OX=312017 GN=TTHERM_00047040 PE=4 SV=2	8	4	2
Q23ML3	TTHERM_01046840	tr|Q23ML3|Q23ML3_TETTS Threonine dehydratase OS=Tetrahymena thermophila (strain SB210) OX=312017 GN=TTHERM_01046840 PE=3 SV=1	2	1	2
Q23R09	TTHERM_00997520	tr|Q23R09|Q23R09_TETTS Biopterin-dependent aromatic amino acid hydroxylase OS=Tetrahymena thermophila (strain SB210) OX=312017 GN=TTHERM_00997520 PE=3 SV=2;tr|Q23A76|Q23A76_TETTS Biopterin-dependent aromatic amino acid hydroxylase OS=Tetrahymena thermophil	2	1	2
Q23RC7	TTHERM_00388620	tr|Q23RC7|Q23RC7_TETTS Normocyte-binding protein, putative OS=Tetrahymena thermophila (strain SB210) OX=312017 GN=TTHERM_00388620 PE=4 SV=3	2	1	2
Q23RI2	TTHERM_00387080	tr|Q23RI2|Q23RI2_TETTS Calcium-transporting ATPase OS=Tetrahymena thermophila (strain SB210) OX=312017 GN=TTHERM_00387080 PE=3 SV=2	2	1	2
Q23UD3	TTHERM_00797930	tr|Q23UD3|Q23UD3_TETTS P-loop containing nucleoside triphosphate hydrolase OS=Tetrahymena thermophila (strain SB210) OX=312017 GN=TTHERM_00797930 PE=1 SV=3	2	1	2
Q23WS8	TTHERM_00777270	tr|Q23WS8|Q23WS8_TETTS Ricin B-type lectin domain-containing protein OS=Tetrahymena thermophila (strain SB210) OX=312017 GN=TTHERM_00777270 PE=4 SV=1	4	2	2
Q245G5	TTHERM_00732460	tr|Q245G5|Q245G5_TETTS Cyclin OS=Tetrahymena thermophila (strain SB210) OX=312017 GN=TTHERM_00732460 PE=3 SV=2	2	1	2
Q247Z0	TTHERM_00532790	tr|Q247Z0|Q247Z0_TETTS ABC transporter family protein OS=Tetrahymena thermophila (strain SB210) OX=312017 GN=TTHERM_00532790 PE=4 SV=3	2	1	2
Q248G4	TTHERM_00532030	tr|Q248G4|Q248G4_TETTS Protein farnesyltransferase/geranylgeranyltransferase type-1 subunit alpha OS=Tetrahymena thermophila (strain SB210) OX=312017 GN=TTHERM_00532030 PE=3 SV=2	2	1	2
Q24BX8	TTHERM_01048090	tr|Q24BX8|Q24BX8_TETTS Structural maintenance of chromosomes protein OS=Tetrahymena thermophila (strain SB210) OX=312017 GN=TTHERM_01048090 PE=3 SV=1	2	1	2
Q24C80	TTHERM_00696910	tr|Q24C80|Q24C80_TETTS E1-E2 ATPase family protein OS=Tetrahymena thermophila (strain SB210) OX=312017 GN=TTHERM_00696910 PE=4 SV=2	2	1	2
Q24CA7	TTHERM_00695650	tr|Q24CA7|Q24CA7_TETTS AMP-dependent synthetase/ligase OS=Tetrahymena thermophila (strain SB210) OX=312017 GN=TTHERM_00695650 PE=3 SV=1	4	2	2
Q24F45	TTHERM_01467280	tr|Q24F45|Q24F45_TETTS Hydroxyacylglutathione hydrolase OS=Tetrahymena thermophila (strain SB210) OX=312017 GN=TTHERM_01467280 PE=4 SV=2	2	1	2
Q24HI1	TTHERM_01001430	tr|Q24HI1|Q24HI1_TETTS Serine/Threonine kinase domain protein OS=Tetrahymena thermophila (strain SB210) OX=312017 GN=TTHERM_01001430 PE=4 SV=2	2	1	2
Q24HY6	TTHERM_00571880	tr|Q24HY6|Q24HY6_TETTS DNA primase OS=Tetrahymena thermophila (strain SB210) OX=312017 GN=TTHERM_00571880 PE=1 SV=2	2	1	2
Q24I54	TTHERM_00569200	tr|Q24I54|Q24I54_TETTS Glutathione S-transferase, amine-terminal domain protein OS=Tetrahymena thermophila (strain SB210) OX=312017 GN=TTHERM_00569200 PE=4 SV=1	4	2	2
W7XGD1	TTHERM_000372529	tr|W7XGD1|W7XGD1_TETTS Nucleoside diphosphate kinase OS=Tetrahymena thermophila (strain SB210) OX=312017 GN=TTHERM_000372529 PE=3 SV=1	2	1	2
W7XJI7	TTHERM_000488189	tr|W7XJI7|W7XJI7_TETTS Cytoskeleton-associated protein, putative OS=Tetrahymena thermophila (strain SB210) OX=312017 GN=TTHERM_000488189 PE=3 SV=1	4	2	2
W7XJU7	TTHERM_000160869	tr|W7XJU7|W7XJU7_TETTS Inhibitor of apoptosis-promoting Bax1 protein OS=Tetrahymena thermophila (strain SB210) OX=312017 GN=TTHERM_000160869 PE=3 SV=1	2	1	2
